# Supplementary material for: Degradation of the Tumor Suppressor PDCD4 Is Impaired by the Suppression of p62/SQSTM1 and Autophagy
Source: Cells. 2020 Jan 15;9(1):218. doi: 10.3390/cells9010218 (PMC7016974; doi:10.3390/cells9010218)
Supplement: Supplementary file 1 [file cells-09-00218-s001.zip]

Archive with 1 entries (1 files):
- cells-663520-supplementary.docx
